# Supplementary material for: Genome-based characterization of two Colombian clinical Providencia rettgeri isolates co-harboring NDM-1, VIM-2, and other β-lactamases
Source: BMC Microbiol. 2020 Nov 12;20:345. doi: 10.1186/s12866-020-02030-z (PMC7664025; doi:10.1186/s12866-020-02030-z)
Supplement: Supplementary file 2 — Additional file 2 Table S2. Antibiotic resistance present in GMR-RA257, GMR-RA1153, and 16 Providencia rettgeri genomes previously reported. [file 12866_2020_2030_MOESM2_ESM.xlsx]

## Sheet: Hoja1
Table S2. Antibiotic resistance present in GMR-RA257, GMR-RA1153, and 16 Providencia rettgeri genomes previously reported. Genome reference and collection strains (downloaded from GenBank database) from searching ResFinder database (The genes with red color are the co-harboring of betalactamases first reported in P. rettgeri).
Class	Beta-lactams																Sulphonamides		Fluoroquinolones			Trimethoprims								Aminoglycosides															Tetracyclines				Macrolide, Lincosamide and Streptogramin B (MLS)
	blaNDM-1	blaCARB-2	blaFOX-5	blaOXA-1	blaVIM-1	blaOXA-10	blaCMY-2	blaCTX-M-15	blaTEM-1	blaVIM-2	blaOXA-2	blaPER-7	blaIMP-27	blaIMP-64	blaIMP-67	blaCTX-M-62	sul1	sul2	aac(6')-Ib-cr	qnrD1	qnrB4	dfrA1	dfrB1	dfrA23	dfrA31	dfrA8	dfrA6	dfrA15	dfrA12	aac(6')-Ib3	aadA1	aadA2b	aph(3'')-Ib	aph(3')-Ia	aph(3')-VI	aph(6)-Id	ant(2'')-Ia	aac(6')-Il	armA	aac(6')-Ia	aadA11	aac(3)-IIa	aadA24	aadA2	tet(B)	tet(59)	tet(A)	tet(H)	mph(A)
Pret_2032	X	X	X	X	X												X	X	X	X		X	X							X	X	X	X	X	X	X									X				X
CCBH11880	X					X											X	X	X	X		X		X		X				X	X		X			X	X									X	X
GMRPT1153	X					X	X	X	X	X							X	X		X							X				X				X		X	X								X
GMRPT257	X					X	X	X	X	X							X	X		X							X				X				X		X	X								X
H1736	X					X											X			X		X									X				X		X			X	X					X			X
PR002				X		X					X	X					X	X		X	X	X									X											X			X
RB151	X								X		X						X	X	X						X		X			X									X			X				X
PR1													X	X	X		X			X								X						X														X
TUM9994																X	X		X	X										X													X
AR_0082	X																X												X															X
72912																				X		X
NCTC7476																		X
FDAARGOS_330																																														X
DSM1131
Dmel1
MR4
UBA5024
NCTC11801
[truncated: 13 more columns]
